# Supplementary material for: Effects of conservative treatment strategies for iliotibial band syndrome on pain and function in runners: a systematic review
Source: Front Sports Act Living. 2024 Aug 23;6:1386456. doi: 10.3389/fspor.2024.1386456 (PMC11377285; doi:10.3389/fspor.2024.1386456)
Supplement: Supplementary file 2 [file Table2.xlsx]

## Sheet: Studies_Summary_ITBS
	Title	Author (year)	Study Design	Treatment strategy	Category	Quality-NIHA	Population	Objective	Outcome	Intervention	follow-up	Result
1	Deep Transverse Frictions in the Treatment of Iliotibial Band Friction Syndrome in Athletes: A clinical trial	Schwellnus et. al (1992)	RCT	MT + St + US	MT (deep transverse friction)	9/14	N= 20 Age: >18 years	To compare the value of adding DTF to the well-established physiotherapeutic treatment modalities (rest, ice, stretches and ultrasound) in the management of ITBFS	Pain using VAS; Funtional treadmill running tests (for 30 minutes of running or until the pain reached 7-8 on VAS)	2 groups (A and B) received the intervention for 2 weeks. Both groups received ice twice/day, stretching once/day and Ultrasound on days 3,4,5,6,7 and 10. Group A additionally received deep transverse frictions on days 3,5,7 and 10 for 10 minutes each day.	2 weeks	There was a significant reduction in pain and pain during treadmill tests in both groups at the end of 2 weeks. However, there were no significant between groups differences observed.
2	Short term effects of mobilization-with-movement (MWM) and Auto mobilizatiob application in recreational runners with ITBS	Zemadanis et. al (2017)	RCT	MWM	MT (MWM)	13/14	N= 30 (M=13; F=17) Age: 30±8 years	To investigate whether implementation of mobilization-with-movement (MWM) and auto-mobilization had a significant short-term improvement in pain and functionality of recreational runners with ITBS.	pain using NPRS, lower extremity function using LEFS	2 weeks of intervention in both groups Intervention group: 6 sessions of Mobilization With Movement (MW) (3 sessions each week). 5 pre-selected MWM techniques especially in weightbearing position in a dosage of 3 sets of 10 repetitions (3X10). In addition, self mobilization techniques at home 2 to 3 times daily, during the 2 weeks study period in a dosage of 3x10 Sham group: Sham-form of the ther…	2 weeks	The result of the study shows significant post-treatment improvement in pain and fucntion in the intervention (MWM) group whereas there was no significant post-treatment change in the outcomes in the sham group. The between group differences were significant post-treatment showing immediate short-term effectivemenss of MWM in the treatment of ITBS in runners.
3	Radial extracorporeal shockwave therapy compared with manual therapy in runners with iliotibial band syndrome	Weckström et. al (2016)	RCT	SW + HAS MT + HAS	MT vs Shockwave (+exs)	10/14	N= 24 (M=14; F=10) Age: 18-59=0 years	To compare two treatment protocols: radial shockwave therapy (RSWT) and manual therapy (ManT) in recreational runners with ITBS	pain during treadmill running (for 30 minutes of running or until the pain reached 7-8 on VAS) measured using NPRS	4 week intervention in both groups: SWT group received 3 treatments of radial shockwave therapy (4600pulses per treatment session) at weekly intervals MaT group received 3 treatments of manual therapy (massage at the ITB and trigger point therapy through ischemic compressions) at weekly intervals Both groups received strengthening exercises progrsses weekly to be performed at home 6 days/ week	4 weeks, 8 weeks, 6 months (telephonic)	Both SWT and MaT group showed a comparable reduction in pain, 51% and 61% respectively, indicating both treatment strategies are effective and can be added in the management of ITBS in runners.
4	Iliotibial band syndrome rehabilitation in female runners: a pilot randomized study	McKay et.al (2020)	RCT	Multiplanar HAS HAS St	stregthening exs	10/14	N= 24 (M=0; F=24) Age:19-45 years	to assess the effectiveness of three different exercise regimens (stretching, conventional hip rehabilitation, and experimental exercises which involve progressive increase in complexity) in female runners with ITBS.	Pain using NPRS, lower extremity function using LEFS, hip muscle strength using hand-held dynamometer, quality of movement using bilateral single-leg mini squat and running specifinc lower extremity and pelvic function using Y-balance test	8-week intervention protocol in all 3 groups (3 days/week): Group A (stretching group): 4 ITB stretches; frequency progressed every 2 weeks Group B (conventional hip exercises): 4 hip abductor strengthening exercises; frequency and intensity progressed every 2 weeks Group C (experimental exercises): 4 exercises progressively increased in complexity from side lying to standing	8 weeks	The experimental group showed improvement in all outcome measures however, there were no statistically significant differences between the 3 groups. A larger sample size and longer duration of rehabilitation protocol may be used to further assess the effectiveness of the experimantal exercise protocol in ITBS.
5	Shockwave Therapy Versus Dry Needling for the Management of Iliotibial Band Syndrome: A Randomized Clinical Trial	Maghroori et. al (2021)	RCT	DN + St SW + St	Shockwave vs needling	10/14	N=40 (M=10; F=30) Age:18-60 years	to compare the outcomes of dry needling (DN) versus shockwave therapy (SWT) in the management of ITBS.	pain using VAS, lower extremity function using LEFS and length of ITB using Ober's test	4 week inetervention in both groups DN: 2 sessions/ week SWT: 1 session/week Both groups were given same ITB stretching exercise	4 weeks, 8 weeks	The results of the study showed no significant differences in the outcome measures between the 2 groups. Both DN and SWT led to an improvement in pain and lower extremity function. There was no significant change in the length of ITB at the end of the intervention and at follow-up.
6	Effects of Multi-modal Physiotherapy, Including Hip Abductor Strengthening, in Patients with Iliotibial Band Friction Syndrome	Beers et. al (2008)	Pretest-post-test	HAS + St + US	hip abd strengthening	8/12	N=16 (M=5; F=11) Age:20-53 years	quantitatively examine hip abductor strength in runners presenting with iliotibial band friction syndrome (ITBFS) and to determine whether a multi-modal physiotherapy approach, including hip abductor strengthening, might play a role in recovery	Allan McGavin Health Status Index (AMI) for functionality and a handheld dynamometer for hip abductor strength	Progressive hip abductor strengthening 1 to 2 times per week for 6 weeks Two ITB Stretches twice daily for 6 weeks Ultrasound 1 to 2 times per week for 6 weeks	6 weeks	This study shows that the 6 week rehabilitaion protocol used led to the improvement in the strength of the hip abductors on the affected limb with ITBS. There was a parallel decrease in ITBS symptoms however that can be coreleted to other factors
7	Stiffness of the iliotibial band and associated muscles in runner’s knee: Assessing the effects of physiotherapy elastography	Friede et. al (2020)	Case-control	MFR + HAS + St	stregthening exs	8/12	N= 14 ITBS (M=7; F=7) N=14 controls (M=7, F=7) Age:18-45 years	to test ITB stiffness and isometric hip muscle strength in recreational runners clinically diagnosed with ITBS for comparison with a healthy control group and to assess the effectiveness of a multimodal training program in strengthening the hip abductor and external rotator muscles and modulating ITB tone.	ITB, TFL and GM stiffness using shear wave elastography, hip muscle strength using hand-held dynamometer, pain using VAS and lower extremity function using LEFS	6 weeks of physiotherapy with 2 sessions per week Sessions consisted of myofascial release and strengthening exercises with graded progression Daily home exercise protocol consisting of ITB stretching and foam rolling	7- 8 weeks	The results of this study showed a significant improvement in pain, lower extremity function and muscle strength after the 6 week rehabilitation programme. ITBS stiffness in the injured limb was found to be increases compared to the baseline measurements
8	The management of ilitibial band syndrome with a multifaceted approach: A double blinded case report	Shamus et.al (2015)	Case report	HAS + GT	MT + stregthening exs	6/9	N=2 (F=2) Age: 36 and 41 years	To present a comprehensive model that utilizes a review of the current literature and the concept of regional interdependence as a foundation for the treatment of ITBS in runners.	Return to running	Indivisualized interventions targetting patient specific dysfucntions using neuromuscolar reeducation, detonification, muscle energy techniques, counterstrain techniques, muscle strengthening, stretching and gait retraining	Case 1: 10 days and 6 months Case 2: 2 weeks and 9 months	The results of this study show the use of multifaceted treatment approach targeting indivisualised dysfucntions is effective in the management of runners with ITBS.
9	Treatment of distal ilitibial band syndrome in a long distance runner with gait retraining emphasizing step rate manipulation	Allen et. al (2014)	Case report	HAS + GT + St	gait- retraining	5/9	N=1 (F) Age: 36 years	To present the treatment outcomes in a runner with distal ITBS utilizing running gait re-training to increase step rate above the runner’s preferred or self-chosen step rate	Pain using VAS, muscle strength using manual muscle testing , functionality using LEFS and running mechanics using cadence	6 weeks of gait retraing. Treatment intervention consisted of gait retraining with step rate manipulation, increasing the subject’s running cadence from 168 to 176 steps per minute (5% more or 8 more steps). Treatment also included iliotibial band flexibility using stretching exercises and multi-plane eccentric lower extremity strengthening	4 weeks, 6 weeks, 4 months	The subject reported running pain free within 6 weeks of the intervention with a maximum running distance of 7 miles and 10-15 miles/week progressing to half marathon distance and 20-25 miles/week at 4 month follow up. Step rate increased 5% to 176 steps/minute and was maintained at both the 6 week and 4 month follow up. 5K run pace improved from 8:45 to 8:20 minutes/Km. LEFS score improved from …
10	Treatment of Lateral Knee Pain	Winslow et.al (2014)	Case series	MT	MT (soft tissue mobi)	6/9	N= 4 (F=4) Age:27 to 43 years	To assess the effectiveness of soft tissue mobilization in the treatment of ITBS in femal triathletes	Functionality using LEFS and Global Rating of Change Scale	3 week intervention (3 times/ week; 40minutes/ sesssion). Treatment consisted of soft tissue mobilization only. No exercises or running during the intervention period.	4 weeks and 8 weeks	At 4 weeks, 3 out of the 4 athletes started treadmill running without pain. At 8 weeks 3 atletes returned to training and sport. 1 athlete did not show improvement and had to undergo surgery.
11	The Effects of Electroacupuncture with Direct current on itlliotibial band syndrome	Wong et. al (2017)	Casereport	EA	Electro accupuncture	5/9	N=1 (M) Age:31 years	To assess the effectiveness of electroaccupunture in a long distance runner with ITBS	Pain using VAS; ITB thickness using MRI scans	6 week treatment intervention with 1 treatment session per week: A 25 mm acupuncture needle inserted into the distal iliotibial band with a direct current of 12V and 200 l-amperes applied for 30 seconds	6 weeks	The results of the study showed a significant reduction in pain from VAS 7 to 1 at 6 weeks with a reduction in ITB thickness seen on the MRI scans.
12	Hip Abductor Weakness in Distance Runners with Iliotibial Band Syndrome	Fredericson et. al (2000)	Case series	HAS + St + US	hip abd strengthening	5/9	N= 24 (m=10; F=14) Age:18-41 years	comparing hip abductor strength in injured limb with ITBS to uninjured side and to controls in long distance runners; correlation of a rehabilitation program to correction in strength deficits on the injured limb	Hip abductor strength (measured by torque generated using Nicholas Manual Muscle Tester)	6 week rehabilitation protocol with one session per week The protocol consisted of local application of ultrasound for first 1-2 sessions, ITB stretches 3 times per day and progressive hip abductor strengthening exercises	6 weeks and 6 months	There was a significant increase in the hip abductor torque at the end of the 6 week protocol with a 34.9% increase in females and 51.4% increase in males. 22 out of 24 runners were pain free at 6 weeks and started a return to running protocol. No recurrences of ITBS seen at 6 month follow-up.
13	Effect of Running Retraining on Pain, Function, and Lower-Extremity Biomechanics in a Female Runner With Iliotibial Band Syndrome	Hunter et.al (2014)	Case report	GT	gait- retraining	6/9	N= 1 (F) Age: 38 years	To assess the effects of a real-time running-retraining program on lower-extremity biomechanics, pain while running, and function in a runner with ITBS	3-dimensional lower-extremity running kinematics, pain on VAS, lower extremity function using LEFS during running on a treadmill	Nine real-time running-retraining sessions were implemented based on the biomechanical alterations of the participant’s symptomatic lower limb, including pelvic and knee movement in the transverse plane, as well as foot movement in the frontal plane	4 weeks and 1 month	The real-time running-retraining program improved pain while running, as well as function, and was effective in addressing the lower-limb biomechanical alterations of the knee and foot in a female runner with ITBS. There was a 12.5% improvement in running time, and the pain score while running improved by 50% postintervention; these improvements were maintained at 1-mo follow-up. The mean LEFS sc…

## Sheet: Sheet1
RCT	Schwellnus et. al (1992)	Zemadanis et. al (2017)	Weckström et. al (2016)	McKay et.al (2020)	Maghroori et. al (2021)
1. Was the study described as randomized, a randomized trial, a randomized clinical trial, or an RCT?	ü	ü	ü	ü	ü
2. Was the method of randomization adequate (i.e., use of randomly generated assignment)?	ü	ü	ü	ü	ü
3. Was the treatment allocation concealed (so that assignments could not be predicted)?
4. Were study participants and providers blinded to treatment group assignment?		ü
5. Were the people assessing the outcomes blinded to the participants' group assignments?		ü
6. Were the groups similar at baseline on important characteristics that could affect outcomes (e.g., demographics, risk factors, co-morbid conditions)?	ü	ü	ü	ü	ü
7. Was the overall drop-out rate from the study at endpoint 20% or lower of the number allocated to treatment?	ü	ü	ü	ü	ü
8. Was the differential drop-out rate (between treatment groups) at endpoint 15 percentage points or lower?	ü	ü	ü	ü	ü
9. Was there high adherence to the intervention protocols for each treatment group?		ü	ü	ü	ü
10. Were other interventions avoided or similar in the groups (e.g., similar background treatments)?	ü	ü	ü	ü	ü
11. Were outcomes assessed using valid and reliable measures, implemented consistently across all study participants?	ü	ü	ü	ü	ü
12. Did the authors report that the sample size was sufficiently large to be able to detect a difference in the main outcome between groups with at least 80% power?		ü
13. Were outcomes reported or subgroups analyzed prespecified (i.e., identified before analyses were conducted)?	ü	ü	ü	ü	ü
14. Were all randomized participants analyzed in the group to which they were originally assigned, i.e., did they use an intention-to-treat analysis?	ü	ü	ü	ü	ü
Total score	9	13	10	10	10
	0.642857	0.928571	0.714286	0.714286	0.714286
Pre-post	Beers et. al (2008)
1. Was the study question or objective clearly stated?	ü
2. Were eligibility/selection criteria for the study population prespecified and clearly described?	ü
3. Were the participants in the study representative of those who would be eligible for the test/service/intervention in the general or clinical population of interest?	ü
4. Were all eligible participants that met the prespecified entry criteria enrolled?	ü
5. Was the sample size sufficiently large to provide confidence in the findings?
6. Was the test/service/intervention clearly described and delivered consistently across the study population?	ü
7. Were the outcome measures prespecified, clearly defined, valid, reliable, and assessed consistently across all study participants?	ü
8. Were the people assessing the outcomes blinded to the participants' exposures/interventions?
9. Was the loss to follow-up after baseline 20% or less? Were those lost to follow-up accounted for in the analysis?	ü
10. Did the statistical methods examine changes in outcome measures from before to after the intervention? Were statistical tests done that provided p values for the pre-to-post changes?	ü
11. Were outcome measures of interest taken multiple times before the intervention and multiple times after the intervention (i.e., did they use an interrupted time-series design)?
12. If the intervention was conducted at a group level (e.g., a whole hospital, a community, etc.) did the statistical analysis take into account the use of individual-level data to determine effects at the group level?
Total score	8
	0.666667
Case Control	Friede et. al (2020)
1. Was the research question or objective in this paper clearly stated and appropriate?	ü
2. Was the study population clearly specified and defined?	ü
3. Did the authors include a sample size justification?	ü
4. Were controls selected or recruited from the same or similar population that gave rise to the cases (including the same timeframe)?
5. Were the definitions, inclusion and exclusion criteria, algorithms or processes used to identify or select cases and controls valid, reliable, and implemented consistently across all study participants?	ü
6. Were the cases clearly defined and differentiated from controls?	ü
7. If less than 100 percent of eligible cases and/or controls were selected for the study, were the cases and/or controls randomly selected from those eligible?
8. Was there use of concurrent controls?	ü
9. Were the investigators able to confirm that the exposure/risk occurred prior to the development of the condition or event that defined a participant as a case?
10. Were the measures of exposure/risk clearly defined, valid, reliable, and implemented consistently (including the same time period) across all study participants?	ü
11. Were the assessors of exposure/risk blinded to the case or control status of participants?
12. Were key potential confounding variables measured and adjusted statistically in the analyses? If matching was used, did the investigators account for matching during study analysis?	ü
Total score	8
	0.666667
Case-reports	Shamus et.al (2015)	Allen et. al (2014)	Winslow et.al (2014)	Wong et. al (2017)	Fredericson et. al (2000)	Hunter et.al (2014)
1. Was the study question or objective clearly stated?	ü	ü			ü	ü
2. Was the study population clearly and fully described, including a case definition?	ü	ü	ü	ü	ü	ü
3. Were the cases consecutive?		NA	ü	NA		NA
4. Were the subjects comparable?		NA		NA		NA
5. Was the intervention clearly described?	ü	ü	ü	ü	ü	ü
6. Were the outcome measures clearly defined, valid, reliable, and implemented consistently across all study participants?	ü	ü	ü	ü	ü	ü
7. Was the length of follow-up adequate?	ü	ü	ü	ü	ü	ü
8. Were the statistical methods well-described?		NA	NA	NA		NA
9. Were the results well-described?	ü		ü	ü		ü
Total score	6	5	6	5	5	6
	0.666667	0.555556	0.666667	0.555556	0.555556	0.666667
	ü	YES
	(blank)	No
	NA	Not Applicable
